# Supplementary material for: Short-Term Microplastic Exposure Impairs Cognition in Hermit Crabs
Source: Animals (Basel). 2023 Mar 14;13(6):1055. doi: 10.3390/ani13061055 (PMC10044271; doi:10.3390/ani13061055)
Supplement: Supplementary file 1 [file animals-13-01055-s001.zip]

Archive with 1 entries (1 files):
- animals-2185484-supplementary.xlsx
