# Supplementary material for: Short-Term Microplastic Exposure Impairs Cognition in Hermit Crabs
Source: Animals (Basel). 2023 Mar 14;13(6):1055. doi: 10.3390/ani13061055 (PMC10044271; doi:10.3390/ani13061055)
Supplement: Supplementary file 1 [file animals-13-01055-s001.zip › animals-2185484-supplementary.xlsx]

## Sheet: Sheet1
Microplastic exposure impairs cognition in hermit crabs
Andrew Crump, Catherine Aiken, Eoghan M. Cunningham, & Gareth Arnott
Supplementary File: Raw data from shell selection trials. Includes microplastic exposure treatment (control: ctrl; plastic: plas);
hermit crab weight (without shell); initial (50%), better (100%), and worse (25%) shell weights; binary data on whether the 100%
shell vial was touched before the 25% shell (yes: 1; no: 0); and latency data for touching, investigating, and rapping both shell vials.
Sex	Treatment	Hermit crab weight (g)	Shell weight (50%; g)	Shell weight (100%; g)	Shell weight (25%; g)	Touched 100% shell vial first?	Latency to touch either shell vial (s)	Latency to touch 100% shell vial (s)	Exploration duration at 100% shell vial (s)	Rapping duration at 100% shell vial (s)	Exploration duration at 25% shell vial (s)	Rapping duration at 25% shell vial (s)
male	plas	0.13	0.45	0.9	0.22	1	122	122	178.4	0	40.1	0
male	plas	0.33	0.67	1.35	0.34	0	12	900	0	0	240	1.32
female	plas	0.2	0.53	1.05	0.26	0	481.1	900	0	0	154	0
female	plas	0.37	0.72	1.44	0.36	1	240.7	240.7	357.2	1.7	2	2.26
female	plas	0.41	0.77	1.53	0.38	0	263.4	301	20	0	302.1	0
female	plas	0.29	0.63	1.26	0.31	1	31	31	267	16.4	7	0
female	plas	0.36	0.71	1.42	0.35	1	159.7	159.7	476	20.8	41	0
female	plas	0.95	1.38	2.76	0.69	1	2.45	2.45	598	11	26.9	0
female	plas	0.22	0.55	1.1	0.27	0	10	51.7	0	0	421.8	0
male	plas	0.4	0.754	1.51	0.38	0	319.5	900	9	0	13.3	0
female	plas	0.13	0.45	0.9	0.22	0	40	900	0	0	6.8	0
female	plas	0.31	0.68	1.36	0.34	0	900	900	0	0	0	0
female	plas	0.15	0.47	0.94	0.24	0	30	49	1.62	0	74.22	0
female	plas	0.15	0.47	0.94	0.24	0	12.4	58.1	52	0	2.8	0
female	plas	0.13	0.45	0.9	0.22	0	38	363	11	0	373	2.18
female	plas	0.16	0.48	0.96	0.24	0	67.6	309.2	289.9	1.2	301.2	1.09
male	plas	0.32	0.66	1.33	0.33	0	15	600	156.3	0	591	10.4
male	plas	0.32	0.66	1.33	0.33	0	81	321	23	0	287	0
male	plas	0.13	0.45	0.9	0.22	1	364.9	364.9	46.1	0	62	0
male	plas	0.19	0.52	1.03	0.26	1	531	531	180	0	182.5	0
male	plas	0.34	0.69	1.37	0.34	0	4	14	10	0	13	0
male	plas	0.12	0.44	0.87	0.22	0	109.1	216.4	8.2	0	622	0
female	plas	0.15	0.47	0.94	0.24	1	10.2	10.2	29.5	2.1	76.6	4
female	plas	0.36	0.71	1.42	0.35	0	581	900	320.3	18.3	12.5	0
female	plas	0.5	0.87	1.74	0.43	0	73.99	102	27.22	0	138	0
female	plas	0.31	0.65	1.3	0.33	0	7.9	23	214.5	0	104.78	0
female	plas	0.57	0.95	1.89	0.47	0	900	900	0	0	0	0
male	ctrl	1.6	2.116	4.23	1.058	1	0.4	0.4	540	90.5	182.9	33
male	ctrl	0.76	1.16	2.33	0.58	0	1.1	39.2	244.6	202	92	60
female	ctrl	0.36	0.71	1.42	0.35	1	482	482	254.9	64.45	157	0
male	ctrl	0.25	0.58	1.16	0.29	1	2	2	350.05	0	331	0
male	ctrl	0.28	0.61	1.24	0.31	0	10.1	14.9	338.7	0	12.87	0
male	ctrl	0.78	1.19	2.37	0.59	0	308.2	354.3	299.6	0	241.9	2.34
male	ctrl	0.26	0.6	1.19	0.3	1	22.1	22.1	250.6	124	191.2	181
male	ctrl	0.34	0.69	1.38	0.35	1	100.3	100.3	239.44	0.5	118.2	0
female	ctrl	0.76	1.16	2.33	0.58	0	862	900	0	0	10.3	0.91
female	ctrl	0.46	0.82	1.64	0.41	1	14.5	14.5	370.9	10	101	0
male	ctrl	0.37	0.72	1.44	0.36	1	0.54	0.54	159.3	103.9	612.1	337
male	ctrl	0.25	0.58	1.17	0.29	1	11	11	538.29	279	323	20
male	ctrl	0.24	0.57	1.14	0.28	0	1.92	12	351.1	99	246.14	0
male	ctrl	0.33	0.67	1.35	0.34	0	26.8	56.8	308.78	14.7	134.6	1.9
male	ctrl	0.33	0.67	1.35	0.34	1	16.55	16.55	281	20.1	296.3	36
female	ctrl	0.29	0.63	1.26	0.31	1	65.4	65.4	403.56	108.2	390.9	19.4
female	ctrl	0.24	0.57	1.14	0.27	1	42.9	42.9	9.87	0	253.3	0
female	ctrl	0.22	0.55	1.1	0.27	1	11.33	11.33	92	0	176.2	0
male	ctrl	0.68	0.77	1.54	0.39	0	5.8	37.1	13.7	0	118.01	2.9
male	ctrl	0.44	0.8	1.6	0.4	0	13.6	15	228.4	2.8	24	0
male	ctrl	0.31	0.8	1.6	0.4	1	57	57	447.23	6.1	129.91	1.02
female	ctrl	0.35	0.7	1.4	0.35	1	69.7	69.7	398	18.9	212	0
female	ctrl	0.15	0.47	0.94	0.24	1	12.98	12.98	322.5	13.2	61	0
male	ctrl	0.42	0.78	1.55	0.39	1	7.9	7.9	251.6	11	423.88	86
